# Supplementary material for: Self-Reflection and Peer-Assessments Effect on Pharmacy Students’ Performance at Simulated Counselling Sessions
Source: Pharmacy (Basel). 2022 Dec 27;11(1):5. doi: 10.3390/pharmacy11010005 (PMC9844287; doi:10.3390/pharmacy11010005)
Supplement: Supplementary file 1 [file pharmacy-11-00005-s001.zip]

Archive with 1 entries (1 files):
- pharmacy-2092869-supplementary.pdf
